# Supplementary material for: GC, GC/MS Analysis, and Biological Effects of Essential Oils from Thymus mastchina and Elettaria cardamomum
Source: Plants (Basel). 2022 Nov 23;11(23):3213. doi: 10.3390/plants11233213 (PMC9793757; doi:10.3390/plants11233213)
Supplement: Supplementary file 1 [file plants-11-03213-s001.zip]

Archive with 1 entries (1 files):
- plants-2011718-supplementary.pdf
